# Supplementary material for: Novel cis-selective and non-epimerisable C3 hydroxy azapodophyllotoxins targeting microtubules in cancer cells
Source: Eur J Med Chem. 2016 Mar 3;110:311–25. doi: 10.1016/j.ejmech.2015.12.037 (PMC4762250; doi:10.1016/j.ejmech.2015.12.037)
Supplement: MOL file — ZIP file containing the MOL files of the most important compounds in this article. [file mol.zip]

Archive with 17 entries (17 files):
- 8j.mol
- 8i.mol
- 8h.mol
- 8g.mol
- 8f.mol
- 8q.mol
- 8e.mol
- 8p.mol
- 8d.mol
- 8o.mol
- 8c.mol
- 8n.mol
- 8b.mol
- 8m.mol
- 8a.mol
- 8l.mol
- 8k.mol
