# Supplementary material for: Novel cis-selective and non-epimerisable C3 hydroxy azapodophyllotoxins targeting microtubules in cancer cells
Source: Eur J Med Chem. 2016 Mar 3;110:311–25. doi: 10.1016/j.ejmech.2015.12.037 (PMC4762250; doi:10.1016/j.ejmech.2015.12.037)
Supplement: MOL file — ZIP file containing the MOL files of the most important compounds in this article. [file mol.zip › 8j.mol]

8j.mol
  ChemDraw11131509532D

 37 42  0  0  0  0  0  0  0  0999 V2000
   -0.3561    1.3863    0.0000 C   0  0  0  0  0  0  0  0  0  0  0  0
   -0.3561    0.5641    0.0000 C   0  0  0  0  0  0  0  0  0  0  0  0
    0.3558    0.1531    0.0000 C   0  0  0  0  0  0  0  0  0  0  0  0
    1.0678    0.5641    0.0000 C   0  0  0  0  0  0  0  0  0  0  0  0
    1.0678    1.3863    0.0000 C   0  0  0  0  0  0  0  0  0  0  0  0
    0.3558    1.7973    0.0000 N   0  0  0  0  0  0  0  0  0  0  0  0
    0.3558   -0.6691    0.0000 C   0  0  0  0  0  0  0  0  0  0  0  0
    1.8497    0.3101    0.0000 C   0  0  0  0  0  0  0  0  0  0  0  0
    2.3330    0.9752    0.0000 O   0  0  0  0  0  0  0  0  0  0  0  0
    1.8497    1.6403    0.0000 C   0  0  0  0  0  0  0  0  0  0  0  0
    1.1538    2.2039    0.0000 O   0  0  0  0  0  0  0  0  0  0  0  0
   -1.0681    1.7973    0.0000 C   0  0  0  0  0  0  0  0  0  0  0  0
   -1.7801    1.3863    0.0000 C   0  0  0  0  0  0  0  0  0  0  0  0
   -1.7801    0.5641    0.0000 C   0  0  0  0  0  0  0  0  0  0  0  0
   -1.0681    0.1531    0.0000 C   0  0  0  0  0  0  0  0  0  0  0  0
   -1.0681    2.6195    0.0000 C   0  0  0  0  0  0  0  0  0  0  0  0
   -1.7801    3.0305    0.0000 C   0  0  0  0  0  0  0  0  0  0  0  0
   -2.4921    2.6195    0.0000 C   0  0  0  0  0  0  0  0  0  0  0  0
   -2.4921    1.7973    0.0000 N   0  0  0  0  0  0  0  0  0  0  0  0
   -2.4921    0.1531    0.0000 N   0  0  0  0  0  0  0  0  0  0  0  0
   -2.4921   -0.6691    0.0000 C   0  0  0  0  0  0  0  0  0  0  0  0
   -1.7801   -1.0801    0.0000 C   0  0  0  0  0  0  0  0  0  0  0  0
   -1.0681   -0.6691    0.0000 C   0  0  0  0  0  0  0  0  0  0  0  0
    2.1038   -0.4718    0.0000 O   0  0  0  0  0  0  0  0  0  0  0  0
   -0.3540   -1.0839    0.0000 C   0  0  0  0  0  0  0  0  0  0  0  0
   -0.3540   -1.9060    0.0000 C   0  0  0  0  0  0  0  0  0  0  0  0
    0.3558   -2.3133    0.0000 C   0  0  0  0  0  0  0  0  0  0  0  0
    1.0657   -1.9060    0.0000 C   0  0  0  0  0  0  0  0  0  0  0  0
    1.0657   -1.0839    0.0000 C   0  0  0  0  0  0  0  0  0  0  0  0
   -1.0684   -2.3185    0.0000 C   0  0  0  0  0  0  0  0  0  0  0  0
   -1.4795   -1.6066    0.0000 F   0  0  0  0  0  0  0  0  0  0  0  0
   -1.7804   -2.7296    0.0000 F   0  0  0  0  0  0  0  0  0  0  0  0
   -0.6574   -3.0305    0.0000 F   0  0  0  0  0  0  0  0  0  0  0  0
    1.7801   -2.3185    0.0000 C   0  0  0  0  0  0  0  0  0  0  0  0
    1.3691   -3.0305    0.0000 F   0  0  0  0  0  0  0  0  0  0  0  0
    2.4921   -2.7296    0.0000 F   0  0  0  0  0  0  0  0  0  0  0  0
    2.1912   -1.6066    0.0000 F   0  0  0  0  0  0  0  0  0  0  0  0
 30 31  1  0      
 30 32  1  0      
 30 33  1  0      
 26 30  1  0      
 34 35  1  0      
 34 36  1  0      
 34 37  1  0      
 28 34  1  0      
  1  2  2  0      
  6  1  1  0      
  1 12  1  0      
  2  3  1  0      
 15  2  1  0      
  3  4  1  0      
  3  7  1  0      
  4  5  1  0      
  4  8  1  0      
  5  6  1  0      
 10  5  1  0      
  5 11  1  0      
  8  9  1  0      
  8 24  2  0      
  9 10  1  0      
 12 13  2  0      
 12 16  1  0      
 13 14  1  0      
 19 13  1  0      
 14 15  2  0      
 14 20  1  0      
 23 15  1  0      
 16 17  2  0      
 17 18  1  0      
 18 19  2  0      
 20 21  2  0      
 21 22  1  0      
 22 23  2  0      
  7 25  2  0      
 25 26  1  0      
 26 27  2  0      
 27 28  1  0      
 28 29  2  0      
 29  7  1  0      
M  STY  1   1 SUP
M  SLB  1   1   1
M  SAL   1  4  30  31  32  33
M  SBL   1  1   4
M  SMT   1 ^CF3
M  SBV   1   4    0.7145    0.4125
M  STY  1   2 SUP
M  SLB  1   2   2
M  SAL   2  4  34  35  36  37
M  SBL   2  1   8
M  SMT   2 CF3
M  SBV   2   8   -0.7145    0.4125
M  END
