# Supplementary material for: Novel cis-selective and non-epimerisable C3 hydroxy azapodophyllotoxins targeting microtubules in cancer cells
Source: Eur J Med Chem. 2016 Mar 3;110:311–25. doi: 10.1016/j.ejmech.2015.12.037 (PMC4762250; doi:10.1016/j.ejmech.2015.12.037)
Supplement: MOL file — ZIP file containing the MOL files of the most important compounds in this article. [file mol.zip › 8h.mol]

8h.mol
  ChemDraw11131509512D

 35 40  0  0  0  0  0  0  0  0999 V2000
   -0.7109    1.0296    0.0000 C   0  0  0  0  0  0  0  0  0  0  0  0
   -0.7109    0.2074    0.0000 C   0  0  0  0  0  0  0  0  0  0  0  0
    0.0011   -0.2037    0.0000 C   0  0  0  0  0  0  0  0  0  0  0  0
    0.7131    0.2074    0.0000 C   0  0  0  0  0  0  0  0  0  0  0  0
    0.7131    1.0296    0.0000 C   0  0  0  0  0  0  0  0  0  0  0  0
    0.0011    1.4406    0.0000 N   0  0  0  0  0  0  0  0  0  0  0  0
    0.0011   -1.0258    0.0000 C   0  0  0  0  0  0  0  0  0  0  0  0
    1.4950   -0.0466    0.0000 C   0  0  0  0  0  0  0  0  0  0  0  0
    1.9782    0.6185    0.0000 O   0  0  0  0  0  0  0  0  0  0  0  0
    1.4950    1.2836    0.0000 C   0  0  0  0  0  0  0  0  0  0  0  0
    0.7990    1.8472    0.0000 O   0  0  0  0  0  0  0  0  0  0  0  0
   -1.4229    1.4406    0.0000 C   0  0  0  0  0  0  0  0  0  0  0  0
   -2.1349    1.0296    0.0000 C   0  0  0  0  0  0  0  0  0  0  0  0
   -2.1349    0.2074    0.0000 C   0  0  0  0  0  0  0  0  0  0  0  0
   -1.4229   -0.2037    0.0000 C   0  0  0  0  0  0  0  0  0  0  0  0
   -1.4229    2.2628    0.0000 C   0  0  0  0  0  0  0  0  0  0  0  0
   -2.1349    2.6738    0.0000 C   0  0  0  0  0  0  0  0  0  0  0  0
   -2.8469    2.2628    0.0000 C   0  0  0  0  0  0  0  0  0  0  0  0
   -2.8469    1.4406    0.0000 N   0  0  0  0  0  0  0  0  0  0  0  0
   -2.8469   -0.2037    0.0000 N   0  0  0  0  0  0  0  0  0  0  0  0
   -2.8469   -1.0258    0.0000 C   0  0  0  0  0  0  0  0  0  0  0  0
   -2.1349   -1.4369    0.0000 C   0  0  0  0  0  0  0  0  0  0  0  0
   -1.4229   -1.0258    0.0000 C   0  0  0  0  0  0  0  0  0  0  0  0
    1.7490   -0.8285    0.0000 O   0  0  0  0  0  0  0  0  0  0  0  0
   -0.7087   -1.4406    0.0000 C   0  0  0  0  0  0  0  0  0  0  0  0
   -0.7087   -2.2628    0.0000 C   0  0  0  0  0  0  0  0  0  0  0  0
    0.0011   -2.6701    0.0000 C   0  0  0  0  0  0  0  0  0  0  0  0
    0.7109   -2.2628    0.0000 C   0  0  0  0  0  0  0  0  0  0  0  0
    0.7109   -1.4406    0.0000 C   0  0  0  0  0  0  0  0  0  0  0  0
   -1.4207   -2.6738    0.0000 C   0  0  0  0  0  0  0  0  0  0  0  0
    1.4229   -2.6738    0.0000 O   0  0  0  0  0  0  0  0  0  0  0  0
    2.1349   -2.2628    0.0000 C   0  0  0  0  0  0  0  0  0  0  0  0
    2.8469   -1.8517    0.0000 F   0  0  0  0  0  0  0  0  0  0  0  0
    2.1349   -1.4406    0.0000 F   0  0  0  0  0  0  0  0  0  0  0  0
    2.8469   -2.6738    0.0000 F   0  0  0  0  0  0  0  0  0  0  0  0
 32 33  1  0      
 32 34  1  0      
 32 35  1  0      
 31 32  1  0      
 28 31  1  0      
  1  2  2  0      
  6  1  1  0      
  1 12  1  0      
  2  3  1  0      
 15  2  1  0      
  3  4  1  0      
  3  7  1  0      
  4  5  1  0      
  4  8  1  0      
  5  6  1  0      
 10  5  1  0      
  5 11  1  0      
  8  9  1  0      
  8 24  2  0      
  9 10  1  0      
 12 13  2  0      
 12 16  1  0      
 13 14  1  0      
 19 13  1  0      
 14 15  2  0      
 14 20  1  0      
 23 15  1  0      
 16 17  2  0      
 17 18  1  0      
 18 19  2  0      
 20 21  2  0      
 21 22  1  0      
 22 23  2  0      
  7 25  2  0      
 25 26  1  0      
 26 27  2  0      
 27 28  1  0      
 28 29  2  0      
 29  7  1  0      
 26 30  1  0      
M  STY  1   1 SUP
M  SLB  1   1   1
M  SAL   1  5  31  32  33  34  35
M  SBL   1  1   5
M  SMT   1 OCF3
M  SBV   1   5   -0.7120    0.4111
M  END
