# Supplementary material for: Novel cis-selective and non-epimerisable C3 hydroxy azapodophyllotoxins targeting microtubules in cancer cells
Source: Eur J Med Chem. 2016 Mar 3;110:311–25. doi: 10.1016/j.ejmech.2015.12.037 (PMC4762250; doi:10.1016/j.ejmech.2015.12.037)
Supplement: MOL file — ZIP file containing the MOL files of the most important compounds in this article. [file mol.zip › 8g.mol]

8g.mol
  ChemDraw11131509492D

 35 40  0  0  0  0  0  0  0  0999 V2000
   -0.3549    1.4406    0.0000 C   0  0  0  0  0  0  0  0  0  0  0  0
   -0.3549    0.6185    0.0000 C   0  0  0  0  0  0  0  0  0  0  0  0
    0.3571    0.2074    0.0000 C   0  0  0  0  0  0  0  0  0  0  0  0
    1.0691    0.6185    0.0000 C   0  0  0  0  0  0  0  0  0  0  0  0
    1.0691    1.4406    0.0000 C   0  0  0  0  0  0  0  0  0  0  0  0
    0.3571    1.8517    0.0000 N   0  0  0  0  0  0  0  0  0  0  0  0
    0.3571   -0.6147    0.0000 C   0  0  0  0  0  0  0  0  0  0  0  0
    1.8510    0.3644    0.0000 C   0  0  0  0  0  0  0  0  0  0  0  0
    2.3342    1.0296    0.0000 O   0  0  0  0  0  0  0  0  0  0  0  0
    1.8510    1.6947    0.0000 C   0  0  0  0  0  0  0  0  0  0  0  0
    1.1550    2.2583    0.0000 O   0  0  0  0  0  0  0  0  0  0  0  0
   -1.0669    1.8517    0.0000 C   0  0  0  0  0  0  0  0  0  0  0  0
   -1.7789    1.4406    0.0000 C   0  0  0  0  0  0  0  0  0  0  0  0
   -1.7789    0.6185    0.0000 C   0  0  0  0  0  0  0  0  0  0  0  0
   -1.0669    0.2074    0.0000 C   0  0  0  0  0  0  0  0  0  0  0  0
   -1.0669    2.6738    0.0000 C   0  0  0  0  0  0  0  0  0  0  0  0
   -1.7789    3.0849    0.0000 C   0  0  0  0  0  0  0  0  0  0  0  0
   -2.4909    2.6738    0.0000 C   0  0  0  0  0  0  0  0  0  0  0  0
   -2.4909    1.8517    0.0000 N   0  0  0  0  0  0  0  0  0  0  0  0
   -2.4909    0.2074    0.0000 N   0  0  0  0  0  0  0  0  0  0  0  0
   -2.4909   -0.6147    0.0000 C   0  0  0  0  0  0  0  0  0  0  0  0
   -1.7789   -1.0258    0.0000 C   0  0  0  0  0  0  0  0  0  0  0  0
   -1.0669   -0.6147    0.0000 C   0  0  0  0  0  0  0  0  0  0  0  0
    2.1050   -0.4175    0.0000 O   0  0  0  0  0  0  0  0  0  0  0  0
   -0.3527   -1.0296    0.0000 C   0  0  0  0  0  0  0  0  0  0  0  0
   -0.3527   -1.8517    0.0000 C   0  0  0  0  0  0  0  0  0  0  0  0
    0.3571   -2.2590    0.0000 C   0  0  0  0  0  0  0  0  0  0  0  0
    1.0669   -1.8517    0.0000 C   0  0  0  0  0  0  0  0  0  0  0  0
    1.0669   -1.0296    0.0000 C   0  0  0  0  0  0  0  0  0  0  0  0
    1.7789   -2.2628    0.0000 S   0  0  0  0  0  0  0  0  0  0  0  0
    1.0669   -2.6738    0.0000 F   0  0  0  0  0  0  0  0  0  0  0  0
    1.7789   -3.0849    0.0000 F   0  0  0  0  0  0  0  0  0  0  0  0
    2.4909   -2.6738    0.0000 F   0  0  0  0  0  0  0  0  0  0  0  0
    2.4909   -1.8517    0.0000 F   0  0  0  0  0  0  0  0  0  0  0  0
    1.7789   -1.4406    0.0000 F   0  0  0  0  0  0  0  0  0  0  0  0
 30 31  1  0      
 30 32  1  0      
 30 33  1  0      
 30 34  1  0      
 30 35  1  0      
 28 30  1  0      
  1  2  2  0      
  6  1  1  0      
  1 12  1  0      
  2  3  1  0      
 15  2  1  0      
  3  4  1  0      
  3  7  1  0      
  4  5  1  0      
  4  8  1  0      
  5  6  1  0      
 10  5  1  0      
  5 11  1  0      
  8  9  1  0      
  8 24  2  0      
  9 10  1  0      
 12 13  2  0      
 12 16  1  0      
 13 14  1  0      
 19 13  1  0      
 14 15  2  0      
 14 20  1  0      
 23 15  1  0      
 16 17  2  0      
 17 18  1  0      
 18 19  2  0      
 20 21  2  0      
 21 22  1  0      
 22 23  2  0      
  7 25  2  0      
 25 26  1  0      
 26 27  2  0      
 27 28  1  0      
 28 29  2  0      
 29  7  1  0      
M  STY  1   1 SUP
M  SLB  1   1   1
M  SAL   1  6  30  31  32  33  34  35
M  SBL   1  1   6
M  SMT   1 SF5
M  SBV   1   6   -0.7120    0.4111
M  END
