# Supplementary material for: Novel cis-selective and non-epimerisable C3 hydroxy azapodophyllotoxins targeting microtubules in cancer cells
Source: Eur J Med Chem. 2016 Mar 3;110:311–25. doi: 10.1016/j.ejmech.2015.12.037 (PMC4762250; doi:10.1016/j.ejmech.2015.12.037)
Supplement: MOL file — ZIP file containing the MOL files of the most important compounds in this article. [file mol.zip › 8q.mol]

8q.mol
  ChemDraw11131510012D

 34 40  0  0  0  0  0  0  0  0999 V2000
   -0.2766    1.8889    0.0000 C   0  0  0  0  0  0  0  0  0  0  0  0
   -0.2766    1.0667    0.0000 C   0  0  0  0  0  0  0  0  0  0  0  0
    0.4354    0.6557    0.0000 C   0  0  0  0  0  0  0  0  0  0  0  0
    1.1474    1.0667    0.0000 C   0  0  0  0  0  0  0  0  0  0  0  0
    1.1474    1.8889    0.0000 C   0  0  0  0  0  0  0  0  0  0  0  0
    0.4354    2.2999    0.0000 N   0  0  0  0  0  0  0  0  0  0  0  0
    0.4354   -0.1665    0.0000 C   0  0  0  0  0  0  0  0  0  0  0  0
    1.9293    0.8127    0.0000 C   0  0  0  0  0  0  0  0  0  0  0  0
    2.4125    1.4778    0.0000 O   0  0  0  0  0  0  0  0  0  0  0  0
    1.9293    2.1429    0.0000 C   0  0  0  0  0  0  0  0  0  0  0  0
    1.2333    2.7065    0.0000 O   0  0  0  0  0  0  0  0  0  0  0  0
   -0.9886    2.2999    0.0000 C   0  0  0  0  0  0  0  0  0  0  0  0
   -1.7006    1.8889    0.0000 C   0  0  0  0  0  0  0  0  0  0  0  0
   -1.7006    1.0667    0.0000 C   0  0  0  0  0  0  0  0  0  0  0  0
   -0.9886    0.6557    0.0000 C   0  0  0  0  0  0  0  0  0  0  0  0
   -0.9886    3.1221    0.0000 C   0  0  0  0  0  0  0  0  0  0  0  0
   -1.7006    3.5331    0.0000 C   0  0  0  0  0  0  0  0  0  0  0  0
   -2.4125    3.1221    0.0000 C   0  0  0  0  0  0  0  0  0  0  0  0
   -2.4125    2.2999    0.0000 N   0  0  0  0  0  0  0  0  0  0  0  0
   -2.4125    0.6557    0.0000 N   0  0  0  0  0  0  0  0  0  0  0  0
   -2.4125   -0.1665    0.0000 C   0  0  0  0  0  0  0  0  0  0  0  0
   -1.7006   -0.5775    0.0000 C   0  0  0  0  0  0  0  0  0  0  0  0
   -0.9886   -0.1665    0.0000 C   0  0  0  0  0  0  0  0  0  0  0  0
    2.1834    0.0308    0.0000 O   0  0  0  0  0  0  0  0  0  0  0  0
   -0.2777   -0.5832    0.0000 C   0  0  0  0  0  0  0  0  0  0  0  0
   -0.2777   -1.4091    0.0000 C   0  0  0  0  0  0  0  0  0  0  0  0
    0.4354   -1.8183    0.0000 C   0  0  0  0  0  0  0  0  0  0  0  0
    1.1485   -1.4091    0.0000 C   0  0  0  0  0  0  0  0  0  0  0  0
    1.1485   -0.5832    0.0000 C   0  0  0  0  0  0  0  0  0  0  0  0
    0.6042   -2.6229    0.0000 O   0  0  0  0  0  0  0  0  0  0  0  0
    1.4216   -2.7110    0.0000 C   0  0  0  0  0  0  0  0  0  0  0  0
    1.7580   -1.9608    0.0000 O   0  0  0  0  0  0  0  0  0  0  0  0
    1.4216   -3.5331    0.0000 F   0  0  0  0  0  0  0  0  0  0  0  0
    2.1336   -3.1221    0.0000 F   0  0  0  0  0  0  0  0  0  0  0  0
  1  2  2  0      
  6  1  1  0      
  1 12  1  0      
  2  3  1  0      
 15  2  1  0      
  3  4  1  0      
  3  7  1  0      
  4  5  1  0      
  4  8  1  0      
  5  6  1  0      
 10  5  1  0      
  5 11  1  0      
  8  9  1  0      
  8 24  2  0      
  9 10  1  0      
 12 13  2  0      
 12 16  1  0      
 13 14  1  0      
 19 13  1  0      
 14 15  2  0      
 14 20  1  0      
 23 15  1  0      
 16 17  2  0      
 17 18  1  0      
 18 19  2  0      
 20 21  2  0      
 21 22  1  0      
 22 23  2  0      
  7 25  2  0      
 25 26  1  0      
 26 27  2  0      
 27 28  1  0      
 28 29  2  0      
 29  7  1  0      
 27 30  1  0      
 30 31  1  0      
 31 32  1  0      
 32 28  1  0      
 31 33  1  0      
 31 34  1  0      
M  END
