# Supplementary material for: Novel cis-selective and non-epimerisable C3 hydroxy azapodophyllotoxins targeting microtubules in cancer cells
Source: Eur J Med Chem. 2016 Mar 3;110:311–25. doi: 10.1016/j.ejmech.2015.12.037 (PMC4762250; doi:10.1016/j.ejmech.2015.12.037)
Supplement: MOL file — ZIP file containing the MOL files of the most important compounds in this article. [file mol.zip › 8e.mol]

8e.mol
  ChemDraw11131509482D

 33 38  0  0  0  0  0  0  0  0999 V2000
   -0.3549    1.1510    0.0000 C   0  0  0  0  0  0  0  0  0  0  0  0
   -0.3549    0.3289    0.0000 C   0  0  0  0  0  0  0  0  0  0  0  0
    0.3571   -0.0822    0.0000 C   0  0  0  0  0  0  0  0  0  0  0  0
    1.0691    0.3289    0.0000 C   0  0  0  0  0  0  0  0  0  0  0  0
    1.0691    1.1510    0.0000 C   0  0  0  0  0  0  0  0  0  0  0  0
    0.3571    1.5621    0.0000 N   0  0  0  0  0  0  0  0  0  0  0  0
    0.3571   -1.1510    0.0000 C   0  0  0  0  0  0  0  0  0  0  0  0
    1.8510    0.0748    0.0000 C   0  0  0  0  0  0  0  0  0  0  0  0
    2.3342    0.7399    0.0000 O   0  0  0  0  0  0  0  0  0  0  0  0
    1.8510    1.4050    0.0000 C   0  0  0  0  0  0  0  0  0  0  0  0
    1.1550    1.9686    0.0000 O   0  0  0  0  0  0  0  0  0  0  0  0
   -1.0669    1.5621    0.0000 C   0  0  0  0  0  0  0  0  0  0  0  0
   -1.7789    1.1510    0.0000 C   0  0  0  0  0  0  0  0  0  0  0  0
   -1.7789    0.3289    0.0000 C   0  0  0  0  0  0  0  0  0  0  0  0
   -1.0669   -0.0822    0.0000 C   0  0  0  0  0  0  0  0  0  0  0  0
   -1.0669    2.3842    0.0000 C   0  0  0  0  0  0  0  0  0  0  0  0
   -1.7789    2.7953    0.0000 C   0  0  0  0  0  0  0  0  0  0  0  0
   -2.4909    2.3842    0.0000 C   0  0  0  0  0  0  0  0  0  0  0  0
   -2.4909    1.5621    0.0000 N   0  0  0  0  0  0  0  0  0  0  0  0
   -2.4909   -0.0822    0.0000 N   0  0  0  0  0  0  0  0  0  0  0  0
   -2.4909   -0.9043    0.0000 C   0  0  0  0  0  0  0  0  0  0  0  0
   -1.7789   -1.3154    0.0000 C   0  0  0  0  0  0  0  0  0  0  0  0
   -1.0669   -0.9043    0.0000 C   0  0  0  0  0  0  0  0  0  0  0  0
    2.1050   -0.4350    0.0000 O   0  0  0  0  0  0  0  0  0  0  0  0
   -0.3527   -1.5658    0.0000 C   0  0  0  0  0  0  0  0  0  0  0  0
   -0.3527   -2.3880    0.0000 C   0  0  0  0  0  0  0  0  0  0  0  0
    0.3571   -2.7953    0.0000 C   0  0  0  0  0  0  0  0  0  0  0  0
    1.0669   -2.3880    0.0000 C   0  0  0  0  0  0  0  0  0  0  0  0
    1.0669   -1.5658    0.0000 C   0  0  0  0  0  0  0  0  0  0  0  0
    1.7789   -1.1548    0.0000 C   0  0  0  0  0  0  0  0  0  0  0  0
    2.1900   -1.8667    0.0000 F   0  0  0  0  0  0  0  0  0  0  0  0
    2.4909   -0.7437    0.0000 F   0  0  0  0  0  0  0  0  0  0  0  0
    1.3678   -0.4428    0.0000 F   0  0  0  0  0  0  0  0  0  0  0  0
 30 31  1  0      
 30 32  1  0      
 30 33  1  0      
 29 30  1  0      
  1  2  2  0      
  6  1  1  0      
  1 12  1  0      
  2  3  1  0      
 15  2  1  0      
  3  4  1  0      
  3  7  1  0      
  4  5  1  0      
  4  8  1  0      
  5  6  1  0      
 10  5  1  0      
  5 11  1  0      
  8  9  1  0      
  8 24  2  0      
  9 10  1  0      
 12 13  2  0      
 12 16  1  0      
 13 14  1  0      
 19 13  1  0      
 14 15  2  0      
 14 20  1  0      
 23 15  1  0      
 16 17  2  0      
 17 18  1  0      
 18 19  2  0      
 20 21  2  0      
 21 22  1  0      
 22 23  2  0      
  7 25  2  0      
 25 26  1  0      
 26 27  2  0      
 27 28  1  0      
 28 29  2  0      
 29  7  1  0      
M  STY  1   1 SUP
M  SLB  1   1   1
M  SAL   1  4  30  31  32  33
M  SBL   1  1   4
M  SMT   1 CF3
M  SBV   1   4   -0.7120   -0.4111
M  END
