# Supplementary material for: Novel cis-selective and non-epimerisable C3 hydroxy azapodophyllotoxins targeting microtubules in cancer cells
Source: Eur J Med Chem. 2016 Mar 3;110:311–25. doi: 10.1016/j.ejmech.2015.12.037 (PMC4762250; doi:10.1016/j.ejmech.2015.12.037)
Supplement: MOL file — ZIP file containing the MOL files of the most important compounds in this article. [file mol.zip › 8p.mol]

8p.mol
  ChemDraw11131509582D

 34 40  0  0  0  0  0  0  0  0999 V2000
   -0.2766    1.7441    0.0000 C   0  0  0  0  0  0  0  0  0  0  0  0
   -0.2766    0.9220    0.0000 C   0  0  0  0  0  0  0  0  0  0  0  0
    0.4354    0.5109    0.0000 C   0  0  0  0  0  0  0  0  0  0  0  0
    1.1474    0.9220    0.0000 C   0  0  0  0  0  0  0  0  0  0  0  0
    1.1474    1.7441    0.0000 C   0  0  0  0  0  0  0  0  0  0  0  0
    0.4354    2.1552    0.0000 N   0  0  0  0  0  0  0  0  0  0  0  0
    0.3925   -0.8555    0.0000 C   0  0  0  0  0  0  0  0  0  0  0  0
    1.9293    0.6679    0.0000 C   0  0  0  0  0  0  0  0  0  0  0  0
    2.4125    1.3331    0.0000 O   0  0  0  0  0  0  0  0  0  0  0  0
    1.9293    1.9982    0.0000 C   0  0  0  0  0  0  0  0  0  0  0  0
    1.2333    2.5618    0.0000 O   0  0  0  0  0  0  0  0  0  0  0  0
   -0.9886    2.1552    0.0000 C   0  0  0  0  0  0  0  0  0  0  0  0
   -1.7006    1.7441    0.0000 C   0  0  0  0  0  0  0  0  0  0  0  0
   -1.7006    0.9220    0.0000 C   0  0  0  0  0  0  0  0  0  0  0  0
   -0.9886    0.5109    0.0000 C   0  0  0  0  0  0  0  0  0  0  0  0
   -0.9886    2.9773    0.0000 C   0  0  0  0  0  0  0  0  0  0  0  0
   -1.7006    3.3884    0.0000 C   0  0  0  0  0  0  0  0  0  0  0  0
   -2.4125    2.9773    0.0000 C   0  0  0  0  0  0  0  0  0  0  0  0
   -2.4125    2.1552    0.0000 N   0  0  0  0  0  0  0  0  0  0  0  0
   -2.4125    0.5109    0.0000 N   0  0  0  0  0  0  0  0  0  0  0  0
   -2.4125   -0.3112    0.0000 C   0  0  0  0  0  0  0  0  0  0  0  0
   -1.7006   -0.7223    0.0000 C   0  0  0  0  0  0  0  0  0  0  0  0
   -0.9886   -0.3112    0.0000 C   0  0  0  0  0  0  0  0  0  0  0  0
    2.1834   -0.1140    0.0000 O   0  0  0  0  0  0  0  0  0  0  0  0
   -0.3174   -1.2703    0.0000 C   0  0  0  0  0  0  0  0  0  0  0  0
   -0.3174   -2.0924    0.0000 C   0  0  0  0  0  0  0  0  0  0  0  0
    0.3925   -2.4998    0.0000 C   0  0  0  0  0  0  0  0  0  0  0  0
    1.1023   -2.0924    0.0000 C   0  0  0  0  0  0  0  0  0  0  0  0
    1.1023   -1.2703    0.0000 C   0  0  0  0  0  0  0  0  0  0  0  0
    0.5605   -3.3007    0.0000 O   0  0  0  0  0  0  0  0  0  0  0  0
    1.3741   -3.3884    0.0000 C   0  0  0  0  0  0  0  0  0  0  0  0
    1.7090   -2.6417    0.0000 O   0  0  0  0  0  0  0  0  0  0  0  0
   -1.0313   -2.5059    0.0000 O   0  0  0  0  0  0  0  0  0  0  0  0
   -1.0302   -3.3280    0.0000 C   0  0  0  0  0  0  0  0  0  0  0  0
 33 34  1  0      
 26 33  1  0      
  1  2  2  0      
  6  1  1  0      
  1 12  1  0      
  2  3  1  0      
 15  2  1  0      
  3  4  1  0      
  3  7  1  0      
  4  5  1  0      
  4  8  1  0      
  5  6  1  0      
 10  5  1  0      
  5 11  1  0      
  8  9  1  0      
  8 24  2  0      
  9 10  1  0      
 12 13  2  0      
 12 16  1  0      
 13 14  1  0      
 19 13  1  0      
 14 15  2  0      
 14 20  1  0      
 23 15  1  0      
 16 17  2  0      
 17 18  1  0      
 18 19  2  0      
 20 21  2  0      
 21 22  1  0      
 22 23  2  0      
  7 25  2  0      
 25 26  1  0      
 26 27  2  0      
 27 28  1  0      
 28 29  2  0      
 29  7  1  0      
 27 30  1  0      
 30 31  1  0      
 31 32  1  0      
 32 28  1  0      
M  STY  1   1 SUP
M  SLB  1   1   1
M  SAL   1  2  33  34
M  SBL   1  1   2
M  SMT   1 ^OCH3
M  SBV   1   2    0.7139    0.4134
M  END
