# Supplementary material for: Novel cis-selective and non-epimerisable C3 hydroxy azapodophyllotoxins targeting microtubules in cancer cells
Source: Eur J Med Chem. 2016 Mar 3;110:311–25. doi: 10.1016/j.ejmech.2015.12.037 (PMC4762250; doi:10.1016/j.ejmech.2015.12.037)
Supplement: MOL file — ZIP file containing the MOL files of the most important compounds in this article. [file mol.zip › 8o.mol]

8o.mol
  ChemDraw11131509572D

 36 41  0  0  0  0  0  0  0  0999 V2000
   -0.2766    2.3289    0.0000 C   0  0  0  0  0  0  0  0  0  0  0  0
   -0.2766    1.5068    0.0000 C   0  0  0  0  0  0  0  0  0  0  0  0
    0.4354    1.0957    0.0000 C   0  0  0  0  0  0  0  0  0  0  0  0
    1.1474    1.5068    0.0000 C   0  0  0  0  0  0  0  0  0  0  0  0
    1.1474    2.3289    0.0000 C   0  0  0  0  0  0  0  0  0  0  0  0
    0.4354    2.7400    0.0000 N   0  0  0  0  0  0  0  0  0  0  0  0
    0.3925   -0.2707    0.0000 C   0  0  0  0  0  0  0  0  0  0  0  0
    1.9293    1.2527    0.0000 C   0  0  0  0  0  0  0  0  0  0  0  0
    2.4125    1.9178    0.0000 O   0  0  0  0  0  0  0  0  0  0  0  0
    1.9293    2.5830    0.0000 C   0  0  0  0  0  0  0  0  0  0  0  0
    1.2333    3.1465    0.0000 O   0  0  0  0  0  0  0  0  0  0  0  0
   -0.9886    2.7400    0.0000 C   0  0  0  0  0  0  0  0  0  0  0  0
   -1.7006    2.3289    0.0000 C   0  0  0  0  0  0  0  0  0  0  0  0
   -1.7006    1.5068    0.0000 C   0  0  0  0  0  0  0  0  0  0  0  0
   -0.9886    1.0957    0.0000 C   0  0  0  0  0  0  0  0  0  0  0  0
   -0.9886    3.5621    0.0000 C   0  0  0  0  0  0  0  0  0  0  0  0
   -1.7006    3.9732    0.0000 C   0  0  0  0  0  0  0  0  0  0  0  0
   -2.4125    3.5621    0.0000 C   0  0  0  0  0  0  0  0  0  0  0  0
   -2.4125    2.7400    0.0000 N   0  0  0  0  0  0  0  0  0  0  0  0
   -2.4125    1.0957    0.0000 N   0  0  0  0  0  0  0  0  0  0  0  0
   -2.4125    0.2736    0.0000 C   0  0  0  0  0  0  0  0  0  0  0  0
   -1.7006   -0.1375    0.0000 C   0  0  0  0  0  0  0  0  0  0  0  0
   -0.9886    0.2736    0.0000 C   0  0  0  0  0  0  0  0  0  0  0  0
    2.1834    0.4708    0.0000 O   0  0  0  0  0  0  0  0  0  0  0  0
   -0.3174   -0.6855    0.0000 C   0  0  0  0  0  0  0  0  0  0  0  0
   -0.3174   -1.5077    0.0000 C   0  0  0  0  0  0  0  0  0  0  0  0
    0.3925   -1.9150    0.0000 C   0  0  0  0  0  0  0  0  0  0  0  0
    1.1023   -1.5077    0.0000 C   0  0  0  0  0  0  0  0  0  0  0  0
    1.1023   -0.6855    0.0000 C   0  0  0  0  0  0  0  0  0  0  0  0
    0.3925   -2.7400    0.0000 O   0  0  0  0  0  0  0  0  0  0  0  0
    1.1044   -3.1510    0.0000 C   0  0  0  0  0  0  0  0  0  0  0  0
    1.8164   -3.5621    0.0000 F   0  0  0  0  0  0  0  0  0  0  0  0
    1.8164   -2.7400    0.0000 F   0  0  0  0  0  0  0  0  0  0  0  0
    1.1044   -3.9732    0.0000 F   0  0  0  0  0  0  0  0  0  0  0  0
    1.8992   -0.4720    0.0000 O   0  0  0  0  0  0  0  0  0  0  0  0
    2.1119    0.3221    0.0000 C   0  0  0  0  0  0  0  0  0  0  0  0
 31 32  1  0      
 31 33  1  0      
 31 34  1  0      
 30 31  1  0      
 27 30  1  0      
 35 36  1  0      
 29 35  1  0      
  1  2  2  0      
  6  1  1  0      
  1 12  1  0      
  2  3  1  0      
 15  2  1  0      
  3  4  1  0      
  3  7  1  0      
  4  5  1  0      
  4  8  1  0      
  5  6  1  0      
 10  5  1  0      
  5 11  1  0      
  8  9  1  0      
  8 24  2  0      
  9 10  1  0      
 12 13  2  0      
 12 16  1  0      
 13 14  1  0      
 19 13  1  0      
 14 15  2  0      
 14 20  1  0      
 23 15  1  0      
 16 17  2  0      
 17 18  1  0      
 18 19  2  0      
 20 21  2  0      
 21 22  1  0      
 22 23  2  0      
  7 25  2  0      
 25 26  1  0      
 26 27  2  0      
 27 28  1  0      
 28 29  2  0      
 29  7  1  0      
M  STY  1   1 SUP
M  SLB  1   1   1
M  SAL   1  5  30  31  32  33  34
M  SBL   1  1   5
M  SMT   1 OCF3
M  SBV   1   5    0.0000    0.8250
M  STY  1   2 SUP
M  SLB  1   2   2
M  SAL   2  2  35  36
M  SBL   2  1   7
M  SMT   2 OCH3
M  SBV   2   7   -0.7969   -0.2135
M  END
