# Supplementary material for: Novel cis-selective and non-epimerisable C3 hydroxy azapodophyllotoxins targeting microtubules in cancer cells
Source: Eur J Med Chem. 2016 Mar 3;110:311–25. doi: 10.1016/j.ejmech.2015.12.037 (PMC4762250; doi:10.1016/j.ejmech.2015.12.037)
Supplement: MOL file — ZIP file containing the MOL files of the most important compounds in this article. [file mol.zip › 8b.mol]

8b.mol
  ChemDraw11131509462D

 34 39  0  0  0  0  0  0  0  0999 V2000
   -0.5081    1.2424    0.0000 C   0  0  0  0  0  0  0  0  0  0  0  0
   -0.5166    0.4174    0.0000 C   0  0  0  0  0  0  0  0  0  0  0  0
    0.1936   -0.0024    0.0000 C   0  0  0  0  0  0  0  0  0  0  0  0
    0.9123    0.4028    0.0000 C   0  0  0  0  0  0  0  0  0  0  0  0
    0.9208    1.2277    0.0000 C   0  0  0  0  0  0  0  0  0  0  0  0
    0.2106    1.6475    0.0000 N   0  0  0  0  0  0  0  0  0  0  0  0
    0.1565   -1.2570    0.0000 C   0  0  0  0  0  0  0  0  0  0  0  0
    1.6943    0.1398    0.0000 C   0  0  0  0  0  0  0  0  0  0  0  0
    2.1860    0.8022    0.0000 O   0  0  0  0  0  0  0  0  0  0  0  0
    1.7080    1.4746    0.0000 C   0  0  0  0  0  0  0  0  0  0  0  0
    1.0155    2.0473    0.0000 O   0  0  0  0  0  0  0  0  0  0  0  0
   -1.2183    1.6622    0.0000 C   0  0  0  0  0  0  0  0  0  0  0  0
   -1.9369    1.2571    0.0000 C   0  0  0  0  0  0  0  0  0  0  0  0
   -1.9454    0.4321    0.0000 C   0  0  0  0  0  0  0  0  0  0  0  0
   -1.2352    0.0123    0.0000 C   0  0  0  0  0  0  0  0  0  0  0  0
   -1.2098    2.4872    0.0000 C   0  0  0  0  0  0  0  0  0  0  0  0
   -1.9200    2.9070    0.0000 C   0  0  0  0  0  0  0  0  0  0  0  0
   -2.6387    2.5019    0.0000 C   0  0  0  0  0  0  0  0  0  0  0  0
   -2.6471    1.6769    0.0000 N   0  0  0  0  0  0  0  0  0  0  0  0
   -2.6641    0.0270    0.0000 N   0  0  0  0  0  0  0  0  0  0  0  0
   -2.6726   -0.7980    0.0000 C   0  0  0  0  0  0  0  0  0  0  0  0
   -1.9624   -1.2178    0.0000 C   0  0  0  0  0  0  0  0  0  0  0  0
   -1.2437   -0.8126    0.0000 C   0  0  0  0  0  0  0  0  0  0  0  0
    1.9411   -0.6474    0.0000 O   0  0  0  0  0  0  0  0  0  0  0  0
   -0.5558   -1.6733    0.0000 C   0  0  0  0  0  0  0  0  0  0  0  0
   -0.5558   -2.4983    0.0000 C   0  0  0  0  0  0  0  0  0  0  0  0
    0.1565   -2.9070    0.0000 C   0  0  0  0  0  0  0  0  0  0  0  0
    0.8688   -2.4983    0.0000 C   0  0  0  0  0  0  0  0  0  0  0  0
    0.8688   -1.6733    0.0000 C   0  0  0  0  0  0  0  0  0  0  0  0
    1.6657   -1.4598    0.0000 O   0  0  0  0  0  0  0  0  0  0  0  0
    1.8785   -0.6656    0.0000 C   0  0  0  0  0  0  0  0  0  0  0  0
    2.0912    0.1285    0.0000 F   0  0  0  0  0  0  0  0  0  0  0  0
    1.2971   -0.0843    0.0000 F   0  0  0  0  0  0  0  0  0  0  0  0
    2.6726   -0.4529    0.0000 F   0  0  0  0  0  0  0  0  0  0  0  0
 31 32  1  0      
 31 33  1  0      
 31 34  1  0      
 30 31  1  0      
 29 30  1  0      
  1  2  2  0      
  6  1  1  0      
  1 12  1  0      
  2  3  1  0      
 15  2  1  0      
  3  4  1  0      
  3  7  1  0      
  4  5  1  0      
  4  8  1  0      
  5  6  1  0      
 10  5  1  0      
  5 11  1  0      
  8  9  1  0      
  8 24  2  0      
  9 10  1  0      
 12 13  2  0      
 12 16  1  0      
 13 14  1  0      
 19 13  1  0      
 14 15  2  0      
 14 20  1  0      
 23 15  1  0      
 16 17  2  0      
 17 18  1  0      
 18 19  2  0      
 20 21  2  0      
 21 22  1  0      
 22 23  2  0      
  7 25  2  0      
 25 26  1  0      
 26 27  2  0      
 27 28  1  0      
 28 29  2  0      
 29  7  1  0      
M  STY  1   1 SUP
M  SLB  1   1   1
M  SAL   1  5  30  31  32  33  34
M  SBL   1  1   5
M  SMT   1 OCF3
M  SBV   1   5   -0.7969   -0.2135
M  END
