# Supplementary material for: Novel cis-selective and non-epimerisable C3 hydroxy azapodophyllotoxins targeting microtubules in cancer cells
Source: Eur J Med Chem. 2016 Mar 3;110:311–25. doi: 10.1016/j.ejmech.2015.12.037 (PMC4762250; doi:10.1016/j.ejmech.2015.12.037)
Supplement: MOL file — ZIP file containing the MOL files of the most important compounds in this article. [file mol.zip › 8m.mol]

8m.mol
  ChemDraw11131509562D

 35 40  0  0  0  0  0  0  0  0999 V2000
   -0.6909    1.3038    0.0000 C   0  0  0  0  0  0  0  0  0  0  0  0
   -0.6909    0.4817    0.0000 C   0  0  0  0  0  0  0  0  0  0  0  0
    0.0211    0.0706    0.0000 C   0  0  0  0  0  0  0  0  0  0  0  0
    0.7331    0.4817    0.0000 C   0  0  0  0  0  0  0  0  0  0  0  0
    0.7331    1.3038    0.0000 C   0  0  0  0  0  0  0  0  0  0  0  0
    0.0211    1.7149    0.0000 N   0  0  0  0  0  0  0  0  0  0  0  0
   -0.0219   -1.2958    0.0000 C   0  0  0  0  0  0  0  0  0  0  0  0
    1.5149    0.2276    0.0000 C   0  0  0  0  0  0  0  0  0  0  0  0
    1.9982    0.8928    0.0000 O   0  0  0  0  0  0  0  0  0  0  0  0
    1.5149    1.5579    0.0000 C   0  0  0  0  0  0  0  0  0  0  0  0
    0.8190    2.1215    0.0000 O   0  0  0  0  0  0  0  0  0  0  0  0
   -1.4029    1.7149    0.0000 C   0  0  0  0  0  0  0  0  0  0  0  0
   -2.1149    1.3038    0.0000 C   0  0  0  0  0  0  0  0  0  0  0  0
   -2.1149    0.4817    0.0000 C   0  0  0  0  0  0  0  0  0  0  0  0
   -1.4029    0.0706    0.0000 C   0  0  0  0  0  0  0  0  0  0  0  0
   -1.4029    2.5370    0.0000 C   0  0  0  0  0  0  0  0  0  0  0  0
   -2.1149    2.9481    0.0000 C   0  0  0  0  0  0  0  0  0  0  0  0
   -2.8269    2.5370    0.0000 C   0  0  0  0  0  0  0  0  0  0  0  0
   -2.8269    1.7149    0.0000 N   0  0  0  0  0  0  0  0  0  0  0  0
   -2.8269    0.0706    0.0000 N   0  0  0  0  0  0  0  0  0  0  0  0
   -2.8269   -0.7515    0.0000 C   0  0  0  0  0  0  0  0  0  0  0  0
   -2.1149   -1.1626    0.0000 C   0  0  0  0  0  0  0  0  0  0  0  0
   -1.4029   -0.7515    0.0000 C   0  0  0  0  0  0  0  0  0  0  0  0
    1.7690   -0.5543    0.0000 O   0  0  0  0  0  0  0  0  0  0  0  0
   -0.7317   -1.7106    0.0000 C   0  0  0  0  0  0  0  0  0  0  0  0
   -0.7317   -2.5328    0.0000 C   0  0  0  0  0  0  0  0  0  0  0  0
   -0.0219   -2.9401    0.0000 C   0  0  0  0  0  0  0  0  0  0  0  0
    0.6879   -2.5328    0.0000 C   0  0  0  0  0  0  0  0  0  0  0  0
    0.6879   -1.7106    0.0000 C   0  0  0  0  0  0  0  0  0  0  0  0
   -1.2038   -1.4862    0.0000 C   0  0  0  0  0  0  0  0  0  0  0  0
    1.4018   -2.9462    0.0000 O   0  0  0  0  0  0  0  0  0  0  0  0
    2.1144   -2.5361    0.0000 C   0  0  0  0  0  0  0  0  0  0  0  0
    2.8269   -2.1260    0.0000 F   0  0  0  0  0  0  0  0  0  0  0  0
    2.1155   -1.7139    0.0000 F   0  0  0  0  0  0  0  0  0  0  0  0
    2.8258   -2.9481    0.0000 F   0  0  0  0  0  0  0  0  0  0  0  0
 32 33  1  0      
 32 34  1  0      
 32 35  1  0      
 31 32  1  0      
 28 31  1  0      
  1  2  2  0      
  6  1  1  0      
  1 12  1  0      
  2  3  1  0      
 15  2  1  0      
  3  4  1  0      
  3  7  1  0      
  4  5  1  0      
  4  8  1  0      
  5  6  1  0      
 10  5  1  0      
  5 11  1  0      
  8  9  1  0      
  8 24  2  0      
  9 10  1  0      
 12 13  2  0      
 12 16  1  0      
 13 14  1  0      
 19 13  1  0      
 14 15  2  0      
 14 20  1  0      
 23 15  1  0      
 16 17  2  0      
 17 18  1  0      
 18 19  2  0      
 20 21  2  0      
 21 22  1  0      
 22 23  2  0      
  7 25  2  0      
 25 26  1  0      
 26 27  2  0      
 27 28  1  0      
 28 29  2  0      
 29  7  1  0      
 25 30  1  0      
M  STY  1   1 SUP
M  SLB  1   1   1
M  SAL   1  5  31  32  33  34  35
M  SBL   1  1   5
M  SMT   1 OCF3
M  SBV   1   5   -0.7139    0.4134
M  END
