# Supplementary material for: Novel cis-selective and non-epimerisable C3 hydroxy azapodophyllotoxins targeting microtubules in cancer cells
Source: Eur J Med Chem. 2016 Mar 3;110:311–25. doi: 10.1016/j.ejmech.2015.12.037 (PMC4762250; doi:10.1016/j.ejmech.2015.12.037)
Supplement: MOL file — ZIP file containing the MOL files of the most important compounds in this article. [file mol.zip › 8a.mol]

8a.mol
  ChemDraw11131509452D

 31 36  0  0  0  0  0  0  0  0999 V2000
   -0.2648    1.6456    0.0000 C   0  0  0  0  0  0  0  0  0  0  0  0
   -0.2733    0.8206    0.0000 C   0  0  0  0  0  0  0  0  0  0  0  0
    0.4369    0.4008    0.0000 C   0  0  0  0  0  0  0  0  0  0  0  0
    1.1556    0.8059    0.0000 C   0  0  0  0  0  0  0  0  0  0  0  0
    1.1641    1.6309    0.0000 C   0  0  0  0  0  0  0  0  0  0  0  0
    0.4539    2.0507    0.0000 N   0  0  0  0  0  0  0  0  0  0  0  0
    0.4284   -0.4241    0.0000 C   0  0  0  0  0  0  0  0  0  0  0  0
    1.9375    0.5429    0.0000 C   0  0  0  0  0  0  0  0  0  0  0  0
    2.4293    1.2054    0.0000 O   0  0  0  0  0  0  0  0  0  0  0  0
    1.9513    1.8778    0.0000 C   0  0  0  0  0  0  0  0  0  0  0  0
    1.2587    2.4504    0.0000 O   0  0  0  0  0  0  0  0  0  0  0  0
   -0.9750    2.0654    0.0000 C   0  0  0  0  0  0  0  0  0  0  0  0
   -1.6937    1.6603    0.0000 C   0  0  0  0  0  0  0  0  0  0  0  0
   -1.7021    0.8353    0.0000 C   0  0  0  0  0  0  0  0  0  0  0  0
   -0.9920    0.4155    0.0000 C   0  0  0  0  0  0  0  0  0  0  0  0
   -0.9665    2.8904    0.0000 C   0  0  0  0  0  0  0  0  0  0  0  0
   -1.6767    3.3102    0.0000 C   0  0  0  0  0  0  0  0  0  0  0  0
   -2.3954    2.9051    0.0000 C   0  0  0  0  0  0  0  0  0  0  0  0
   -2.4039    2.0801    0.0000 N   0  0  0  0  0  0  0  0  0  0  0  0
   -2.4208    0.4302    0.0000 N   0  0  0  0  0  0  0  0  0  0  0  0
   -2.4293   -0.3948    0.0000 C   0  0  0  0  0  0  0  0  0  0  0  0
   -1.7191   -0.8146    0.0000 C   0  0  0  0  0  0  0  0  0  0  0  0
   -1.0004   -0.4095    0.0000 C   0  0  0  0  0  0  0  0  0  0  0  0
    2.1844   -0.2443    0.0000 O   0  0  0  0  0  0  0  0  0  0  0  0
   -0.2839   -0.8404    0.0000 C   0  0  0  0  0  0  0  0  0  0  0  0
   -0.2839   -1.6654    0.0000 C   0  0  0  0  0  0  0  0  0  0  0  0
    0.4284   -2.0741    0.0000 C   0  0  0  0  0  0  0  0  0  0  0  0
    1.1407   -1.6654    0.0000 C   0  0  0  0  0  0  0  0  0  0  0  0
    1.1407   -0.8404    0.0000 C   0  0  0  0  0  0  0  0  0  0  0  0
    0.4284   -2.8991    0.0000 S   0  0  0  0  0  0  0  0  0  0  0  0
    1.1404   -3.3102    0.0000 C   0  0  0  0  0  0  0  0  0  0  0  0
 30 31  1  0      
 27 30  1  0      
  1  2  2  0      
  6  1  1  0      
  1 12  1  0      
  2  3  1  0      
 15  2  1  0      
  3  4  1  0      
  3  7  1  0      
  4  5  1  0      
  4  8  1  0      
  5  6  1  0      
 10  5  1  0      
  5 11  1  0      
  8  9  1  0      
  8 24  2  0      
  9 10  1  0      
 12 13  2  0      
 12 16  1  0      
 13 14  1  0      
 19 13  1  0      
 14 15  2  0      
 14 20  1  0      
 23 15  1  0      
 16 17  2  0      
 17 18  1  0      
 18 19  2  0      
 20 21  2  0      
 21 22  1  0      
 22 23  2  0      
  7 25  2  0      
 25 26  1  0      
 26 27  2  0      
 27 28  1  0      
 28 29  2  0      
 29  7  1  0      
M  STY  1   1 SUP
M  SLB  1   1   1
M  SAL   1  2  30  31
M  SBL   1  1   2
M  SMT   1 SCH3
M  SBV   1   2    0.0000    0.8250
M  END
